# Supplementary material for: Antifungal Potential of Piper-Derived Essential Oils and Key Constituents on Moniliophthora roreri, the Causal Agent of Moniliasis in Cacao (Theobroma cacao L.)
Source: Plants (Basel). 2025 Aug 13;14(16):2514. doi: 10.3390/plants14162514 (PMC12389601; doi:10.3390/plants14162514)
Supplement: Supplementary file 1 [file plants-14-02514-s001.zip]

Archive with 1 entries (1 files):
- plants-3714408-supplementary.pdf
